# Supplementary material for: Effect of LED Irradiation with Different Red-to-Blue Light Ratios on Growth and Functional Compound Accumulations in Spinach (Spinacia oleracea L.) Accessions and Wild Relatives
Source: Plants (Basel). 2025 Feb 24;14(5):700. doi: 10.3390/plants14050700 (PMC11902216; doi:10.3390/plants14050700)
Supplement: Supplementary file 1 [file plants-14-00700-s001.zip › Table S1. Phytopigment content.xlsx]

## Sheet: Phytopigment
Table S1. Effect of different light conditions on the phytopigment content of twelve spinach accessions (n=3)
Accession	Group	Light condition	Total chlorophyll (mg/cm2)	Total carotenoid (mg/cm2)	Chlorophyll a (mg/cm2)	Chlorophyll b (mg/cm2)	Beta carotene (mg/cm2)	Lutein (mg/cm2)	Neoxanthin (mg/cm2)	Violaxanthin (mg/cm2)
CGN09429	Eastern	FL	8.6 ± 0.5 b	2.7 ± 0.1 b	4.0 ± 0.4 b	4.6 ± 0.1 b	0.9 ± 0.1 b	1.3 ± 0.1 b	0.2 ± 0.1 a	0.3 ± 0.0 a
		RB31	4.6 ± 0.9 b	2.0 ± 0.0 c	1.7 ± 0.4 b	2.9 ± 0.5 b	0.8 ± 0.0 bc	0.9 ± 0.0 c	0.2 ± 0.0 a	0.2 ± 0.0 a
		RB11	5.2 ± 1.1 b	1.3 ± 0.2 d	2.3 ± 0.8 b	2.9 ± 0.4 b	0.4 ± 0.1 c	0.6 ± 0.1 c	0.1 ± 0.0 a	0.2 ± 0.1 a
		RB13	18.2 ± 1.7 a	3.8 ± 0.2 a	9.7 ± 0.5 a	8.5 ± 1.1 a	1.4 ± 0.1 a	1.9 ± 0.0 a	0.2 ± 0.0 a	0.4 ± 0.1 a
CGN09511	Eastern	FL	11.8 ± 1.5 b	3.4 ± 0.2 a	2.6 ± 1.2 a	9.2 ± 2.6 a	1.2 ± 0.0 a	1.4 ± 0.1 a	0.3 ± 0.0 a	0.4 ± 0.1 a
		RB31	16.3 ± 0.7 b	1.9 ± 0.1 b	5.9 ± 0.5 a	10.4 ± 0.8 a	0.8 ± 0.0 bc	0.9 ± 0.1 a	0.2 ± 0.0 b	0.1 ± 0.0 b
		RB11	12.0 ± 1.1 b	1.6 ± 0.1 b	3.8 ± 0.6 a	8.2 ± 0.5 a	0.6 ± 0.0 c	0.8 ± 0.1 a	0.1 ± 0.0 b	0.1 ± 0.0 b
		RB13	27.5 ± 1.4 a	2.3 ± 0.4 b	14.8 ± 0.2 b	12.8 ± 1.6 b	1.0 ± 0.1 ab	1.1 ± 0.3 a	0.1 ± 0.0 b	0.1 ± 0.0 b
CGN09513	Western	FL	16.0 ± 2.7 a	2.8 ± 0.1 a	8.5 ± 2.1 a	7.5 ± 0.9 a	1.0 ± 0.0 a	1.1 ± 0.0 ab	0.4 ± 0.0 a	0.3 ± 0.0 a
		RB31	13.7 ± 0.4 a	2.5 ± 0.1 a	8.4 ± 0.5 a	5.3 ± 0.5 a	0.9 ± 0.0 a	0.9 ± 0.0 ab	0.3 ± 0.1 a	0.3 ± 0.0 a
		RB11	13.7 ± 0.8 a	2.3 ± 0.0 a	8.8 ± 0.3 a	4.9 ± 0.6 a	0.9 ± 0.0 a	0.9 ± 0.0 b	0.3 ± 0.0 a	0.3 ± 0.0 a
		RB13	16.6 ± 2.7 a	2.8 ± 0.2 a	11.1 ± 2.2 a	5.5 ± 0.5 a	1.0 ± 0.1 a	1.1 ± 0.1 a	0.3 ± 0.0 a	0.3 ± 0.1 a
CGN09643	Western	FL	15.4 ± 1.4 a	2.5 ± 0.1 ab	9.8 ± 1.9 a	5.6 ± 0.8 a	0.9 ± 0.0 a	1.1 ± 0.1 a	0.2 ± 0.0 a	0.2 ± 0.0 a
		RB31	11.8 ± 2.0 b	2.1 ± 0.1 b	7.9 ± 1.5 b	3.8 ± 0.6 b	0.8 ± 0.0 a	0.8 ± 0.1 a	0.2 ± 0.0 a	0.2 ± 0.0 a
		RB11	12.4 ± 1.2 ab	2.8 ± 0.2 a	7.1 ± 1.2 b	5.3 ± 0.1 a	0.9 ± 0.0 a	1.3 ± 0.3 a	0.4 ± 0.1 a	0.3 ± 0.0 a
		RB13	15.9 ± 1.3 a	3.1 ± 0.0 a	9.8 ± 1.4 a	6.1 ± 0.6 a	1.0 ± 0.0 a	1.2 ± 0.0 a	0.5 ± 0.1 a	0.4 ± 0.1 a
CGN25258	Western	FL	11.9 ± 1.0 a	3.1 ± 0.4 a	7.4 ± 0.9 a	4.4 ± 0.1 a	1.0 ± 0.1 a	1.3 ± 0.2 a	0.5 ± 0.2 a	0.4 ± 0.0 a
		RB31	9.1 ± 1.3 a	2.6 ± 0.3 a	5.9 ± 0.7 a	3.3 ± 0.6 a	0.8 ± 0.1 a	0.9 ± 0.1 a	0.4 ± 0.1 a	0.5 ± 0.0 a
		RB11	15.8 ± 1.3 a	2.9 ± 0.3 a	10.7 ± 1.7 a	5.1 ± 0.6 a	0.9 ± 0.1 a	1.1 ± 0.1 a	0.4 ± 0.1 a	0.6 ± 0.1 a
		RB13	16.3 ± 2.1 a	2.3 ± 0.4 a	11.3 ± 2.0 a	5.0 ± 0.2 a	0.7 ± 0.1 a	0.8 ± 0.2 a	0.4 ± 0.1 a	0.4 ± 0.1 a
CGN25120	Hybrid	FL	18.4 ± 1.6 a	2.9 ± 0.3 ab	12.1 ± 1.4 a	6.3 ± 0.3 a	0.9 ± 0.1 a	1.4 ± 0.2 a	0.4 ± 0.1 a	0.3 ± 0.0 a
		RB31	17.6 ± 5.7 a	3.8 ± 0.3 ab	10.5 ± 3.9 a	7.1 ± 2.1 a	1.1 ± 0.2 a	1.8 ± 0.0 a	0.6 ± 0.2 a	0.4 ± 0.1 a
		RB11	11.3 ± 3.3 a	1.9 ± 0.5 b	4.8 ± 2.3 a	6.5 ± 2.4 a	0.5 ± 0.1 a	1.0 ± 0.3 a	0.3 ± 0.1 a	0.1 ± 0.0 a
		RB13	12.6 ± 2.9 a	2.6 ± 0.5 a	8.5 ± 1.8 a	4.1 ± 1.1 a	1.0 ± 0.1 a	1.0 ± 0.2 a	0.4 ± 0.2 a	0.2 ± 0.1 a
CGN14215	Hybrid	FL	9.2 ± 0.5 a	2.4 ± 0.1 a	4.7 ± 0.3 b	4.5 ± 0.7 a	0.8 ± 0.0 a	1.0 ± 0.0 a	0.4 ± 0.1 a	0.2 ± 0.0 a
		RB31	6.1 ± 0.3 b	2.4 ± 0.1 a	4.3 ± 0.2 b	1.7 ± 0.2 b	0.8 ± 0.0 a	1.2 ± 0.0 a	0.3 ± 0.1 a	0.2 ± 0.0 ab
		RB11	6.6 ± 0.8 b	1.4 ± 0.1 b	4.3 ± 0.6 b	2.4 ± 0.5 ab	0.5 ± 0.0 b	0.7 ± 0.1 b	0.1 ± 0.0 b	0.1 ± 0.0 b
		RB13	11.4 ± 3.0 a	2.7 ± 0.4 a	6.5 ± 1.5 a	4.9 ± 1.5 a	0.8 ± 0.1 a	1.4 ± 0.2 a	0.4 ± 0.1 a	0.2 ± 0.0 a
CGN25013	Wild	FL	14.7 ± 2.7 b	3.5 ± 0.2 a	12.0 ± 2.9 ab	2.7 ± 0.1 b	1.0 ± 0.0 a	1.2 ± 0.2 a	0.6 ± 0.2 a	0.6 ± 0.1 a
		RB31	9.6 ± 0.7 b	2.8 ± 0.3 b	6.7 ± 0.1 b	3.0 ± 0.7 b	0.8 ± 0.0 a	1.0 ± 0.2 a	0.5 ± 0.1 a	0.5 ± 0.1 a
		RB11	22.2 ± 0.9 a	3.7 ± 0.2 b	16.6 ± 1.0 a	5.6 ± 0.2 a	0.9 ± 0.0 a	1.5 ± 0.1 a	0.6 ± 0.1 a	0.7 ± 0.0 a
		RB13	26.3 ± 2.2 a	4.2 ± 0.5 b	20.1 ± 1.6 a	6.2 ± 0.8 a	1.3 ± 0.2 a	1.4 ± 0.1 a	0.6 ± 0.1 a	0.9 ± 0.1 a
CGN25085	Wild	FL	18.7 ± 0.9 a	6.0 ± 0.4 a	13.1 ± 1.4 a	5.6 ± 0.5 a	1.8 ± 0.3 a	2.6 ± 0.3 a	0.7 ± 0.2 a	1.0 ± 0.3 a
		RB31	19.2 ± 2.5 a	3.8 ± 0.2 b	15.7 ± 1.9 a	3.5 ± 0.7 a	1.3 ± 0.1 a	1.3 ± 0.0 b	0.5 ± 0.0 a	0.7 ± 0.0 a
		RB11	11.4 ± 3.3 b	3.2 ± 0.4 b	7.2 ± 3.0 b	4.2 ± 0.4 a	1.2 ± 0.2 a	0.9 ± 0.2 b	0.5 ± 0.1 a	0.6 ± 0.1 a
		RB13	16.3 ± 2.1 a	4.6 ± 0.1 b	11.7 ± 1.9 a	4.6 ± 0.5 a	1.6 ± 0.1 a	1.6 ± 0.1 b	0.5 ± 0.1 a	0.8 ± 0.1 a
Bentenmaru	Japanese cultivar	FL	13.5 ± 0.4 b	3.0 ± 0.2 b	8.8 ± 0.4 b	4.8 ± 0.7 ab	0.9 ± 0.1 a	1.1 ± 0.1 a	0.4 ± 0.1 a	0.5 ± 0.1 b
		RB31	24.9 ± 5.9 a	4.3 ± 1.2 a	17.8 ± 4.3 a	7.1 ± 1.6 a	1.0 ± 0.1 a	1.9 ± 0.7 a	0.4 ± 0.0 a	1.0 ± 0.3 a
		RB11	20.8 ± 5.1 a	4.2 ± 0.5 a	15.5 ± 3.5 a	5.4 ± 2.0 ab	1.1 ± 0.2 a	1.7 ± 0.2 a	0.8 ± 0.1 b	0.7 ± 0.1 a
		RB13	11.9 ± 0.9 b	2.3 ± 0.2 b	8.6 ± 0.9 b	3.3 ± 0.1 b	0.9 ± 0.1 a	0.8 ± 0.1 b	0.3 ± 0.1 a	0.3 ± 0.0 b
TSP-515	Japanese cultivar	FL	11.0 ± 0.4 c	2.8 ± 0.2 c	8.3 ± 0.3 c	2.7 ± 0.1 c	0.9 ± 0.0 a	1.3 ± 0.1 ab	0.4 ± 0.2 a	0.2 ± 0.0 c
		RB31	10.5 ± 0.5 c	2.6 ± 0.2 c	7.9 ± 0.5 c	2.7 ± 0.1 c	0.9 ± 0.0 a	1.0 ± 0.2 b	0.4 ± 0.1 a	0.2 ± 0.0 c
		RB11	19.8 ± 0.9 a	5.2 ± 0.0 a	14.5 ± 0.7 a	5.3 ± 0.3 a	1.2 ± 0.1 a	1.9 ± 0.2 a	1.0 ± 0.1 a	1.0 ± 0.1 a
		RB13	14.9 ± 0.6 b	3.6 ± 0.2 b	11.4 ± 0.5 b	3.6 ± 0.1 b	1.0 ± 0.0 a	1.1 ± 0.0 a	0.8 ± 0.0 a	0.7 ± 0.1 b
Solomon	Japanese cultivar	FL	13.6 ± 1.7 a	5.1 ± 1.1 a	10.4 ± 2.0 a	3.2 ± 0.6 a	2.1 ± 0.7 a	1.2 ± 0.4 a	1.2 ± 0.1 a	0.5 ± 0.1 a
		RB31	13.0 ± 0.5 a	4.4 ± 0.7 a	9.8 ± 0.4 a	3.2 ± 0.1 a	1.3 ± 0.3 a	1.6 ± 0.4 a	0.9 ± 0.2 a	0.7 ± 0.2 a
		RB11	15.0 ± 0.9 a	4.4 ± 0.2 a	10.9 ± 0.3 a	4.1 ± 0.5 a	1.4 ± 0.1 a	1.3 ± 0.2 a	1.2 ± 0.1 a	0.6 ± 0.0 a
		RB13	14.9 ± 0.5 a	3.7 ± 0.2 a	10.8 ± 0.5 a	4.1 ± 0.2 a	1.4 ± 0.1 a	1.1 ± 0.0 a	0.8 ± 0.0 a	0.5 ± 0.0 a
Different letters indicate significant differences at p-value<0.05 calculated by SNK test
