# Supplementary material for: Effect of LED Irradiation with Different Red-to-Blue Light Ratios on Growth and Functional Compound Accumulations in Spinach (Spinacia oleracea L.) Accessions and Wild Relatives
Source: Plants (Basel). 2025 Feb 24;14(5):700. doi: 10.3390/plants14050700 (PMC11902216; doi:10.3390/plants14050700)
Supplement: Supplementary file 1 [file plants-14-00700-s001.zip › Table S2. Amino acid content (ANOVA and SNK test).xlsx]

## Sheet: Amino acid
Table S2A. Two-way ANOVA of amino acid content
Alanine (mg/100gFW)								Glutamine (mg/100gFW)								Isoleucine (mg/100gFW)								Serine (mg/100gFW)
	Degree of freedom	Sum square	Mean square	F value	Pr (>F)				Degree of freedom	Sum square	Mean square	F value	Pr (>F)				Degree of freedom	Sum square	Mean square	F value	Pr (>F)				Degree of freedom	Sum square	Mean square	F value	Pr (>F)
Accession	11	1352.5	122.96	12.473	2.78e-14	***		Accession	11	487398	44309	37.626	2e-16	***		Accession	11	92.71	8.428	8.855	1.13e-10	***		Accession	11	530.1	48.19	9.95	7.93e-12	***
Light condition	3	401.9	133.97	13.59	1.84e-07	***		Light condition	3	10172	3391	2.879	0.04	***		Light condition	3	67.65	22.549	23.693	1.46e-11	***		Light condition	3	42.6	14.2	2.932	0.0374	***
Accession x Light condition	33	1104.9	33.48	3.397	1.7e-06	***		Accession x Light condition	33	71659	2171	1.844	0.0114	*		Accession x Light condition	33	190.24	5.765	6.057	2.27e-12	***		Accession x Light condition	33	235.3	7.13	1.472	0.00754	**
Residuals	96	946.3	9.86					Residuals	96	113050	1178					Residuals	96	91.37	0.952					Residuals	96	465	4.84
Asparagine (mg/100gFW)								Glutamic acid (mg/100gFW)								Lysine (mg/100gFW)								Threonine (mg/100gFW)
	Degree of freedom	Sum square	Mean square	F value	Pr (>F)				Degree of freedom	Sum square	Mean square	F value	Pr (>F)				Degree of freedom	Sum square	Mean square	F value	Pr (>F)				Degree of freedom	Sum square	Mean square	F value	Pr (>F)
Accession	11	395.3	35.93	6.919	1.75e-08	***		Accession	11	62117	5647	16.644	2e-16	***		Accession	11	261.7	23.79	5.913	2.88e-07	***		Accession	11	106.66	9.697	9.351	3.33e-11	***
Light condition	3	81.8	27.27	5.251	0.00213	***		Light condition	3	5658	1886	5.59	0.00147	***		Light condition	3	134.2	44.74	11.122	2.49e-06	***		Light condition	3	71.53	23.843	22.994	2.66e-11	***
Accession x Light condition	33	265.9	8.06	1.552	0.045152	*		Accession x Light condition	33	17875	543	1.596	0.04123	*		Accession x Light condition	33	513.8	15.57	3.87	1.24e-07	***		Accession x Light condition	33	189.55	5.744	5.54	2.52e-11	***
Residuals	96	498.6	5.19					Residuals	96	32572	339					Residuals	96	386.2	4.02					Residuals	96	99.54	1.037
Aspartic acid (mg/100gFW)								Glycine (mg/100gFW)								Phenylalanine (mg/100gFW)								Tyrosine (mg/100gFW)
	Degree of freedom	Sum square	Mean square	F value	Pr (>F)				Degree of freedom	Sum square	Mean square	F value	Pr (>F)				Degree of freedom	Sum square	Mean square	F value	Pr (>F)				Degree of freedom	Sum square	Mean square	F value	Pr (>F)
Accession	11	12056	1096	6.505	5.45e-08	***		Accession	11	69.95	6.359	14.377	5.72e-16	***		Accession	11	99.5	9.045	7.671	2.33e-09	***		Accession	11	63.28	5.752	6.623	3.94e-08	***
Light condition	3	3874	1291.3	7.665	0.00012	***		Light condition	3	39.91	13.304	30.08	8.49e-14	***		Light condition	3	87.68	29.227	24.787	5.82e-12	***		Light condition	3	41.79	13.928	16.036	1.58e-08	***
Accession x Light condition	33	9988	302.7	1.797	0.01464	*		Accession x Light condition	33	130.17	3.945	8.919	2e-16	***		Accession x Light condition	33	231.99	7.03	5.962	3.5e-12	***		Accession x Light condition	33	120.73	3.658	4.212	1.99e-08	***
Residuals	96	16173	168.5					Residuals	96	42.46	0.442					Residuals	96	113.19	1.179					Residuals	96	83.38	0.869
GABA (mg/100gFW)								Histidine (mg/100gFW)								Proline (mg/100gFW)								Valine (mg/100gFW)
	Degree of freedom	Sum square	Mean square	F value	Pr (>F)				Degree of freedom	Sum square	Mean square	F value	Pr (>F)				Degree of freedom	Sum square	Mean square	F value	Pr (>F)				Degree of freedom	Sum square	Mean square	F value	Pr (>F)
Accession	11	6680	607.2	7.005	1.39e-08	***		Accession	11	21.218	1.9289	9.246	4.31e-11	***		Accession	11	649.8	59.07	8.461	3.04e-10	***		Accession	11	237.8	21.62	9.801	1.13e-11	***
Light condition	3	1150	383.2	4.42	0.00589	***		Light condition	3	5.074	1.6913	8.107	7.22e-05	***		Light condition	3	110.9	36.97	5.295	0.00202	***		Light condition	3	163.6	54.52	24.72	6.16e-12	***
Accession x Light condition	33	3882	117.6	1.357	0.012778	*		Accession x Light condition	33	13.453	0.4077	1.954	0.00624	***		Accession x Light condition	33	224.8	6.81	0.976	0.0051568	***		Accession x Light condition	33	477.5	14.47	6.561	2.4e-13	***
Residuals	96	8323	86.7					Residuals	96	20.028	0.2086					Residuals	96	670.2	6.98					Residuals	96	211.7	2.21
Significant codes: 0 ‘***’ 0.001 ‘**’ 0.01 ‘*’ 0.05; ns: no significant difference
Table S2B. Effect of different light conditions on the amino acid content of twelve spinach accessions (n=3)
Accession	Group	Light condition	Alanine content (mg/100gFW)	Asparagine content (mg/100gFW)	Aspartic acid content (mg/100gFW)	GABA content (mg/100gFW)	Glutamine content (mg/100gFW)	Glutamic acid content (mg/100gFW)	Glycine content (mg/100gFW)	Histidine content (mg/100gFW)	Isoleucine content (mg/100gFW)	Lysine content (mg/100gFW)	Phenylalanine content (mg/100gFW)	Proline content (mg/100gFW)	Serine content (mg/100gFW)	Threonine content (mg/100gFW)	Tyrosine content (mg/100gFW)	Valine content (mg/100gFW)
CGN09429	Eastern	FL	0.73 ± 0.08 b	2.6 ± 0.1 a	12.8 ± 0.5 a	1.80 ± 0.41 a	13.3 ± 0.8 a	17.6 ± 1.1 a	0.10 ± 0.00 a	0.31 ± 0.01 b	0.48 ± 0.04 b	0.43 ± 0.04 b	0.53 ± 0.03 b	1.67 ± 0.20 b	2.08 ± 0.24 a	0.75 ± 0.04 b	0.48 ± 0.02 b	1.06 ± 0.05 b
		RB31	0.82 ± 0.03 b	2.6 ± 0.0 a	13.7 ± 0.2 a	3.84 ± 1.42 a	13.0 ± 0.8 a	17.0 ± 1.3 a	0.15 ± 0.02 a	0.37 ± 0.00 b	0.60 ± 0.02 b	0.60 ± 0.05 b	0.63 ± 0.06 b	1.61 ± 0.10 b	2.14 ± 0.17 a	0.77 ± 0.03 b	0.45 ± 0.03 b	1.29 ± 0.03 b
		RB11	2.96 ± 0.81 a	6.0 ± 1.4 a	15.0 ± 2.3 a	22.96 ± 6.79 a	10.0 ± 0.7 a	14.5 ± 1.7 a	3.03 ± 1.16 b	1.70 ± 0.58 a	3.47 ± 1.24 a	8.89 ± 3.46 a	5.43 ± 2.02 a	4.71 ± 1.08 a	3.93 ± 0.99 a	3.37 ± 1.11 a	3.41 ± 1.26 a	5.53 ± 1.86 a
		RB13	1.37 ± 0.30 ab	3.5 ± 0.3 a	13.4 ± 0.9 a	9.93 ± 4.79 a	10.6 ± 2.3 a	18.7 ± 2.1 a	0.47 ± 0.17 a	0.49 ± 0.10 b	0.96 ± 0.12 b	1.25 ± 0.50 b	1.01 ± 0.28 b	2.78 ± 0.46 ab	2.29 ± 0.34 a	1.08 ± 0.14 b	0.74 ± 0.13 b	1.70 ± 0.29 b
CGN09511	Eastern	FL	3.69 ± 0.35 b	0.0 ± 0.0 b	22.4 ± 0.8 b	1.67 ± 0.26 b	24.0 ± 1.5 a	49.1 ± 2.3 b	0.15 ± 0.01 c	0.24 ± 0.06 a	0.86 ± 0.10 b	0.36 ± 0.10 b	0.62 ± 0.10 b	2.95 ± 0.37 a	3.18 ± 0.20 a	1.01 ± 0.10 b	0.81 ± 0.08 b	1.85 ± 0.20 b
		RB31	5.45 ± 0.26 a	2.0 ± 1.6 b	23.8 ± 0.8 b	6.66 ± 1.01 ab	17.5 ± 3.4 a	50.8 ± 3.0 b	0.34 ± 0.07 c	0.30 ± 0.07 a	1.11 ± 0.12 b	0.62 ± 0.15 b	0.72 ± 0.11 b	2.25 ± 0.19 a	2.69 ± 0.07 a	1.05 ± 0.08 b	0.74 ± 0.11 b	2.29 ± 0.13 b
		RB11	7.12 ± 0.67 a	5.4 ± 0.3 a	12.6 ± 0.4 c	11.75 ± 2.37 a	3.3 ± 0.8 b	15.0 ± 1.3 c	1.68 ± 0.17 a	0.45 ± 0.05 a	2.88 ± 0.27 a	3.77 ± 0.40 a	3.17 ± 0.28 a	2.90 ± 0.33 a	2.72 ± 0.07 a	2.47 ± 0.23 a	2.49 ± 0.33 a	4.96 ± 0.57 a
		RB13	6.90 ± 0.13 a	0.0 ± 0.0 b	38.3 ± 1.5 a	7.08 ± 1.32 ab	24.4 ± 2.8 a	81.6 ± 2.3 a	0.74 ± 0.06 b	0.21 ± 0.03 a	1.44 ± 0.07 b	0.51 ± 0.08 b	0.68 ± 0.05 b	3.77 ± 0.34 a	2.78 ± 0.08 a	1.17 ± 0.06 b	0.83 ± 0.06 b	2.77 ± 0.19 b
CGN09513	Western	FL	2.14 ± 0.24 a	1.3 ± 0.4 a	19.9 ± 0.6 a	0.89 ± 0.04 b	28.1 ± 5.3 a	34.2 ± 4.4 a	0.21 ± 0.03 a	0.17 ± 0.02 a	0.73 ± 0.03 a	0.25 ± 0.01 a	0.67 ± 0.02 a	0.80 ± 0.08 a	2.08 ± 0.06 a	1.08 ± 0.12 a	0.73 ± 0.04 a	1.53 ± 0.21 a
		RB31	2.83 ± 0.37 a	3.2 ± 0.7 a	33.9 ± 6.7 a	3.99 ± 0.29 a	41.4 ± 7.0 a	53.4 ± 7.7 a	0.37 ± 0.10 a	0.45 ± 0.10 a	1.24 ± 0.33 a	0.90 ± 0.27 a	1.30 ± 0.39 a	1.55 ± 0.23 a	4.76 ± 1.58 a	1.62 ± 0.38 a	1.21 ± 0.33 a	1.98 ± 0.42 a
		RB11	4.49 ± 1.94 a	3.0 ± 0.5 a	36.3 ± 5.3 a	1.17 ± 0.18 b	41.8 ± 4.5 a	51.2 ± 3.6 a	0.22 ± 0.04 a	0.32 ± 0.04 a	0.95 ± 0.12 a	0.50 ± 0.06 a	1.02 ± 0.06 a	1.30 ± 0.22 a	3.21 ± 0.32 a	1.53 ± 0.15 a	0.97 ± 0.07 a	1.56 ± 0.13 a
		RB13	2.32 ± 1.89 a	2.5 ± 0.8 a	42.8 ± 2.6 a	2.78 ± 0.71 a	45.5 ± 2.5 a	63.5 ± 8.6 a	0.29 ± 0.01 a	0.34 ± 0.03 a	1.20 ± 0.13 a	0.50 ± 0.03 a	0.84 ± 0.09 a	1.75 ± 0.23 a	3.81 ± 0.47 a	1.60 ± 0.14 a	0.68 ± 0.07 a	1.72 ± 0.19 a
CGN09643	Western	FL	2.44 ± 0.26 a	1.9 ± 0.2 a	25.5 ± 3.9 a	0.96 ± 0.14 a	38.0 ± 4.8 a	52.5 ± 7.1 a	0.19 ± 0.05 a	0.27 ± 0.04 a	0.62 ± 0.07 a	0.35 ± 0.03 a	0.75 ± 0.10 a	1.24 ± 0.14 a	2.35 ± 0.19 a	1.21 ± 0.15 a	0.97 ± 0.22 a	1.79 ± 0.23 a
		RB31	1.29 ± 0.54 a	1.4 ± 0.5 a	26.3 ± 3.8 a	6.64 ± 1.43 b	28.1 ± 3.6 a	43.9 ± 9.0 a	0.22 ± 0.03 a	0.25 ± 0.01 a	0.65 ± 0.07 a	0.45 ± 0.04 a	0.71 ± 0.06 a	1.49 ± 0.25 a	2.42 ± 0.27 a	1.04 ± 0.15 a	0.79 ± 0.13 a	1.28 ± 0.23 a
		RB11	2.28 ± 0.32 a	3.5 ± 0.4 a	33.7 ± 4.7 a	1.40 ± 0.19 a	37.7 ± 4.6 a	58.6 ± 8.5 a	0.23 ± 0.02 a	0.29 ± 0.02 a	0.84 ± 0.09 a	0.45 ± 0.04 a	0.89 ± 0.08 a	1.46 ± 0.21 a	2.86 ± 0.33 a	1.38 ± 0.18 a	1.14 ± 0.19 a	1.53 ± 0.24 a
		RB13	1.87 ± 0.15 a	2.5 ± 0.9 a	33.2 ± 1.5 a	2.42 ± 0.32 a	33.4 ± 4.9 a	64.2 ± 11.5 a	0.18 ± 0.01 a	0.30 ± 0.06 a	0.94 ± 0.08 a	0.52 ± 0.07 a	0.73 ± 0.12 a	1.83 ± 0.02 a	2.76 ± 0.46 a	1.43 ± 0.17 a	0.64 ± 0.10 a	1.61 ± 0.14 a
CGN25258	Western	FL	6.35 ± 0.21 b	3.3 ± 0.1 a	13.7 ± 1.3 b	9.41 ± 0.35 b	57.1 ± 5.4 ab	38.9 ± 2.2 a	0.21 ± 0.02 a	0.26 ± 0.03 b	0.74 ± 0.08 b	3.17 ± 0.15 a	1.02 ± 0.09 a	1.43 ± 0.14 b	5.55 ± 0.37 a	1.59 ± 0.10 b	1.06 ± 0.12 b	1.44 ± 0.09 b
		RB31	4.87 ± 0.43 b	0.0 ± 0.0 b	11.9 ± 1.6 b	5.33 ± 0.73 a	31.5 ± 6.0 b	47.4 ± 5.2 a	0.12 ± 0.05 a	0.25 ± 0.06 b	0.70 ± 0.13 b	2.00 ± 0.69 a	0.74 ± 0.10 a	1.13 ± 0.19 b	3.63 ± 0.41 a	1.11 ± 0.14 b	0.78 ± 0.12 b	1.12 ± 0.17 b
		RB11	6.94 ± 0.76 b	2.5 ± 0.1 a	10.4 ± 0.8 b	7.23 ± 0.93 b	34.9 ± 3.0 b	47.2 ± 1.1 a	0.13 ± 0.07 a	1.37 ± 0.42 a	0.98 ± 0.04 ab	0.38 ± 0.01 b	0.97 ± 0.09 a	2.01 ± 0.27 ab	4.28 ± 0.17 a	1.48 ± 0.06 b	1.00 ± 0.08 b	1.49 ± 0.07 b
		RB13	9.96 ± 1.13 a	0.9 ± 0.7 b	19.3 ± 1.2 a	15.02 ± 2.50 b	82.1 ± 12.1 a	65.7 ± 9.0 a	0.16 ± 0.04 a	0.59 ± 0.05 ab	1.32 ± 0.17 a	0.53 ± 0.06 b	1.73 ± 0.05 b	2.99 ± 0.43 a	4.85 ± 0.57 a	2.51 ± 0.23 a	1.60 ± 0.14 a	2.24 ± 0.21 a
CGN25120	Hybrid	FL	5.45 ± 0.63 b	0.6 ± 0.1 a	16.8 ± 3.5 a	4.79 ± 0.60 b	25.9 ± 1.8 a	25.0 ± 3.2 a	0.04 ± 0.00 b	0.17 ± 0.01 b	0.53 ± 0.06 b	0.31 ± 0.02 b	0.51 ± 0.04 b	0.75 ± 0.08 b	2.09 ± 0.21 b	0.88 ± 0.08 b	0.68 ± 0.06 b	1.00 ± 0.06 b
		RB31	4.51 ± 0.69 b	1.7 ± 1.2 a	23.3 ± 1.1 a	8.12 ± 2.11 b	18.2 ± 4.0 a	27.7 ± 6.1 a	0.17 ± 0.06 b	0.16 ± 0.03 b	0.74 ± 0.08 b	0.74 ± 0.31 ab	0.83 ± 0.21 b	1.15 ± 0.24 b	2.94 ± 0.13 b	0.97 ± 0.02 b	0.66 ± 0.12 b	1.28 ± 0.09 b
		RB11	17.40 ± 3.63 a	8.9 ± 0.7 b	27.2 ± 7.4 a	18.75 ± 1.26 a	13.0 ± 3.6 a	29.8 ± 3.7 a	5.82 ± 0.16 a	1.54 ± 0.49 b	8.26 ± 0.11 a	9.33 ± 3.11 a	8.58 ± 0.32 a	5.47 ± 0.20 a	7.28 ± 2.01 a	8.26 ± 0.18 a	7.07 ± 0.44 a	13.12 ± 0.11 a
		RB13	6.48 ± 0.52 b	0.7 ± 0.1 a	29.4 ± 1.8 a	6.03 ± 1.86 b	33.0 ± 9.0 a	26.2 ± 4.6 a	0.24 ± 0.07 b	0.20 ± 0.03 b	0.83 ± 0.07 b	0.62 ± 0.24 b	0.85 ± 0.15 b	0.98 ± 0.04 b	2.87 ± 0.28 b	1.14 ± 0.08 b	0.88 ± 0.08 b	1.42 ± 0.12 b
CGN14215	Hybrid	FL	6.18 ± 1.34 b	2.6 ± 0.2 b	17.8 ± 0.7 a	10.70 ± 1.58 a	31.0 ± 2.2 a	28.2 ± 2.8 a	0.17 ± 0.07 b	0.51 ± 0.17 c	0.80 ± 0.12 b	0.46 ± 0.15 ab	0.79 ± 0.13 b	0.73 ± 0.25 a	1.95 ± 0.25 a	0.98 ± 0.10 b	1.07 ± 0.15 a	1.50 ± 0.21 b
		RB31	2.64 ± 0.06 b	2.7 ± 0.1 b	15.2 ± 0.8 a	11.84 ± 0.47 a	16.6 ± 0.6 b	16.0 ± 2.8 a	0.45 ± 0.04 b	0.31 ± 0.02 c	1.03 ± 0.08 b	1.09 ± 0.13 ab	1.23 ± 0.05 b	1.09 ± 0.06 a	2.36 ± 0.09 a	0.93 ± 0.03 b	1.24 ± 0.06 a	1.53 ± 0.09 b
		RB11	23.31 ± 6.20 a	6.1 ± 1.7 a	57.4 ± 24.4 a	32.23 ± 3.71 a	6.5 ± 0.7 b	25.4 ± 5.9 a	5.88 ± 0.37 a	1.11 ± 0.02 b	6.96 ± 0.50 a	9.90 ± 0.56 a	7.37 ± 0.23 a	4.01 ± 1.76 a	8.01 ± 0.44 a	7.39 ± 0.33 a	3.75 ± 1.55 a	11.32 ± 0.43 a
		RB13	5.32 ± 2.17 b	6.2 ± 2.6 b	83.9 ± 22.6 a	25.43 ± 8.49 a	13.6 ± 5.2 b	32.4 ± 4.9 a	4.10 ± 1.42 a	1.54 ± 0.11 a	5.63 ± 2.30 ab	9.91 ± 3.77 a	5.71 ± 2.07 a	0.00 ± 0.00 a	6.85 ± 2.35 a	5.36 ± 1.96 a	0.00 ± 0.00 a	7.88 ± 2.91 a
CGN25013	Wild	FL	6.78 ± 0.92 a	4.0 ± 0.8 a	27.0 ± 2.4 a	14.53 ± 5.51 a	44.3 ± 2.3 a	52.9 ± 3.9 a	0.59 ± 0.28 a	0.66 ± 0.20 a	1.96 ± 0.43 a	2.06 ± 1.00 a	1.97 ± 0.75 a	2.08 ± 0.49 a	4.95 ± 0.98 a	1.95 ± 0.42 a	1.83 ± 0.56 a	3.11 ± 0.79 a
		RB31	4.47 ± 0.24 a	2.6 ± 0.1 a	22.6 ± 0.1 a	2.72 ± 0.31 a	63.4 ± 3.2 a	52.5 ± 2.8 a	0.07 ± 0.01 a	0.40 ± 0.02 a	0.89 ± 0.03 b	0.32 ± 0.01 a	0.72 ± 0.02 a	1.57 ± 0.19 a	3.59 ± 0.56 a	1.36 ± 0.02 a	0.82 ± 0.06 a	1.84 ± 0.11 a
		RB11	6.08 ± 1.58 a	2.3 ± 0.9 a	28.8 ± 3.4 a	3.85 ± 1.19 a	64.3 ± 9.8 a	56.9 ± 0.9 a	0.15 ± 0.10 a	0.42 ± 0.08 a	1.01 ± 0.16 b	0.45 ± 0.07 a	0.85 ± 0.11 a	1.64 ± 0.24 a	3.27 ± 0.36 a	1.46 ± 0.22 a	0.87 ± 0.15 a	2.00 ± 0.22 a
		RB13	7.08 ± 1.06 a	2.7 ± 0.2 a	25.9 ± 2.7 a	3.51 ± 1.33 a	47.7 ± 3.9 a	51.3 ± 5.4 a	0.18 ± 0.08 a	0.36 ± 0.05 a	0.99 ± 0.12 b	0.26 ± 0.05 a	0.82 ± 0.15 a	2.02 ± 0.75 a	3.71 ± 0.30 a	1.64 ± 0.22 a	0.97 ± 0.13 a	1.74 ± 0.19 a
CGN25085	Wild	FL	6.87 ± 1.22 a	4.4 ± 0.6 a	27.1 ± 1.9 a	19.06 ± 12.27 a	81.7 ± 9.0 a	63.4 ± 2.1 a	0.53 ± 0.32 a	0.83 ± 0.24 a	1.82 ± 0.28 a	1.02 ± 0.67 a	1.69 ± 0.42 a	2.40 ± 0.64 a	5.82 ± 1.21 a	2.71 ± 0.60 a	2.60 ± 0.75 a	3.14 ± 0.61 a
		RB31	5.54 ± 0.66 a	4.5 ± 0.5 a	25.7 ± 0.5 a	13.39 ± 4.10 a	91.7 ± 8.0 a	77.3 ± 5.5 a	0.94 ± 0.36 a	0.87 ± 0.22 a	1.93 ± 0.27 a	1.52 ± 0.54 a	1.73 ± 0.37 a	3.78 ± 1.07 a	5.99 ± 1.28 a	2.60 ± 0.52 a	1.93 ± 0.45 a	3.90 ± 0.57 a
		RB11	10.45 ± 2.98 a	2.3 ± 1.9 a	38.4 ± 6.4 a	26.80 ± 14.80 a	104.4 ± 15.0 a	80.6 ± 4.7 a	1.21 ± 0.54 a	1.26 ± 0.20 a	2.33 ± 0.66 a	2.36 ± 1.13 a	2.28 ± 0.69 a	8.42 ± 1.62 a	7.02 ± 2.50 a	4.10 ± 1.07 a	2.87 ± 0.76 a	4.02 ± 1.10 a
		RB13	12.13 ± 1.93 a	6.6 ± 3.6 a	43.8 ± 9.9 a	41.66 ± 13.90 a	160.7 ± 47.7 a	132.9 ± 39.6 a	2.04 ± 0.54 a	2.02 ± 0.52 a	3.74 ± 0.91 a	4.62 ± 1.28 a	4.05 ± 0.99 a	9.40 ± 1.73 a	10.19 ± 2.43 a	5.80 ± 1.14 a	4.75 ± 1.09 a	7.26 ± 1.85 a
Bentenmaru	Japanese cultivar	FL	0.00 ± 0.00 a	3.3 ± 0.6 a	15.3 ± 9.7 a	10.04 ± 0.98 a	50.9 ± 27.9 a	24.3 ± 16.7 a	0.45 ± 0.04 a	1.21 ± 0.04 a	0.92 ± 0.03 a	1.17 ± 0.24 a	1.22 ± 0.05 a	6.01 ± 0.61 a	4.41 ± 2.07 a	1.87 ± 0.26 a	0.70 ± 0.07 a	1.80 ± 0.34 a
		RB31	0.00 ± 0.00 a	2.4 ± 0.3 a	4.2 ± 0.6 a	7.23 ± 0.63 a	16.4 ± 2.7 a	4.3 ± 0.9 a	0.35 ± 0.03 a	0.96 ± 0.10 a	0.69 ± 0.01 a	1.01 ± 0.13 a	1.00 ± 0.05 a	5.94 ± 0.72 a	1.41 ± 0.11 a	1.36 ± 0.13 a	0.59 ± 0.05 a	1.29 ± 0.12 a
		RB11	0.41 ± 0.33 a	3.9 ± 1.3 a	16.5 ± 9.1 a	12.84 ± 5.30 a	29.7 ± 12.1 a	24.6 ± 14.8 a	0.48 ± 0.14 a	1.34 ± 0.66 a	1.50 ± 0.56 a	1.75 ± 0.72 a	1.83 ± 0.64 a	11.54 ± 6.29 a	3.68 ± 1.10 a	1.93 ± 0.65 a	1.57 ± 0.51 a	2.52 ± 0.71 a
		RB13	0.18 ± 0.07 a	3.5 ± 0.8 a	6.5 ± 1.4 a	10.61 ± 0.57 a	19.4 ± 6.0 a	6.5 ± 1.8 a	0.39 ± 0.08 a	1.12 ± 0.17 a	0.95 ± 0.14 a	1.21 ± 0.09 a	1.42 ± 0.18 a	8.38 ± 1.09 a	2.12 ± 0.36 a	1.78 ± 0.43 a	0.98 ± 0.13 a	1.80 ± 0.35 a
TSP515	Japanese cultivar	FL	5.71 ± 0.21 a	7.3 ± 0.3 a	24.8 ± 1.3 a	14.56 ± 0.96 a	243.7 ± 5.3 a	56.7 ± 3.0 a	0.76 ± 0.11 a	1.89 ± 0.20 a	1.91 ± 0.16 a	1.29 ± 0.19 a	2.04 ± 0.21 a	7.59 ± 2.79 a	9.91 ± 0.71 a	3.35 ± 0.09 a	2.17 ± 0.27 a	3.97 ± 0.11 a
		RB31	5.01 ± 1.25 a	6.5 ± 2.7 a	18.6 ± 6.6 a	9.94 ± 2.03 a	106.4 ± 26.7 a	46.6 ± 12.8 a	0.40 ± 0.10 a	1.10 ± 0.25 a	1.05 ± 0.22 a	0.27 ± 0.12 b	1.17 ± 0.25 a	3.35 ± 0.74 a	4.91 ± 1.28 a	1.97 ± 0.56 a	1.33 ± 0.32 a	2.60 ± 0.69 a
		RB11	10.87 ± 1.37 a	8.9 ± 1.8 a	33.1 ± 2.2 a	12.55 ± 3.36 a	267.1 ± 66.9 a	87.2 ± 9.4 a	0.42 ± 0.12 a	1.26 ± 0.33 a	1.75 ± 0.28 a	0.80 ± 0.17 ab	1.61 ± 0.27 a	4.89 ± 0.89 a	8.52 ± 1.76 a	2.91 ± 0.54 a	2.33 ± 0.45 a	4.61 ± 0.85 a
		RB13	11.47 ± 2.18 a	9.1 ± 1.4 a	30.1 ± 7.5 a	14.08 ± 3.34 a	277.7 ± 43.2 a	82.7 ± 18.5 a	0.49 ± 0.14 a	1.71 ± 0.33 a	2.08 ± 0.36 a	0.65 ± 0.21 ab	1.97 ± 0.33 a	7.64 ± 1.52 a	10.02 ± 1.76 a	3.15 ± 0.46 a	2.62 ± 0.57 a	4.96 ± 0.95 a
Solomon	Japanese cultivar	FL	4.54 ± 0.55 ab	4.6 ± 0.5 a	20.2 ± 0.4 a	11.77 ± 1.67 a	88.2 ± 15.8 a	35.3 ± 1.8 a	0.40 ± 0.19 a	0.69 ± 0.11 a	1.46 ± 0.17 a	0.70 ± 0.12 a	1.48 ± 0.17 a	3.14 ± 0.39 a	8.28 ± 1.15 a	2.10 ± 0.29 a	1.51 ± 0.24 a	2.72 ± 0.38 a
		RB31	10.57 ± 1.14 a	5.4 ± 0.4 a	16.6 ± 1.8 a	21.01 ± 2.22 a	124.1 ± 14.8 a	30.6 ± 4.0 a	0.71 ± 0.04 a	0.88 ± 0.13 a	1.79 ± 0.22 a	0.59 ± 0.07 a	1.76 ± 0.24 a	4.18 ± 0.36 a	7.48 ± 0.78 a	2.37 ± 0.17 a	2.33 ± 0.28 a	3.72 ± 0.42 a
		RB11	5.00 ± 1.34 ab	4.6 ± 1.0 a	23.9 ± 2.9 a	14.20 ± 6.17 a	92.4 ± 23.2 a	40.6 ± 2.2 a	0.24 ± 0.12 a	0.89 ± 0.30 a	1.61 ± 0.54 a	0.56 ± 0.31 a	1.78 ± 0.58 a	4.69 ± 2.31 a	6.35 ± 1.89 a	2.13 ± 0.50 a	1.96 ± 0.74 a	2.87 ± 0.93 a
		RB13	10.34 ± 1.91 a	5.3 ± 0.4 a	17.5 ± 1.8 a	32.03 ± 4.42	104.5 ± 12.5 a	31.2 ± 2.5 a	0.81 ± 0.19 a	1.21 ± 0.11 a	2.09 ± 0.22 a	1.39 ± 0.13 a	2.37 ± 0.19 a	6.84 ± 1.44 a	6.70 ± 0.65 a	2.66 ± 0.29 a	2.84 ± 0.18 a	3.82 ± 0.44 a
Different letters indicate significant differences at P<0.05 calculated by SNK test
